# Supplementary material for: Accurate estimation of isoelectric point of protein and peptide based on amino acid sequences
Source: Bioinformatics. 2015 Nov 14;32(6):821–7. doi: 10.1093/bioinformatics/btv674 (PMC5939969; doi:10.1093/bioinformatics/btv674)
Supplement: Supplementary Data [file btv674_supplementary_data.zip]

Archive with 3 entries (3 files):
- Supp_Information_S2.docx
- Supp_Information_S1.docx
- Supp_Information_S3.docx
